# Supplementary material for: Step-by-Step Immune Activation for Suicide Gene Therapy Reinforcement
Source: Int J Mol Sci. 2021 Aug 29;22(17):9376. doi: 10.3390/ijms22179376 (PMC8430744; doi:10.3390/ijms22179376)
Supplement: Supplementary file 1 [file ijms-22-09376-s001.zip]

Archive with 1 entries (1 files):
- ijms-1344095-supplementary.pdf
